# Supplementary material for: Study of Canine Distemper Virus Presence in Catalonia’s Wild Carnivores through H Gene Amplification and Sequencing
Source: Animals (Basel). 2024 Jan 29;14(3):436. doi: 10.3390/ani14030436 (PMC10854788; doi:10.3390/ani14030436)
Supplement: Supplementary file 1 [file animals-14-00436-s001.zip]

Archive with 1 entries (1 files):
- animals-2826740-supplementary.xlsx
