# Supplementary material for: Study of Canine Distemper Virus Presence in Catalonia’s Wild Carnivores through H Gene Amplification and Sequencing
Source: Animals (Basel). 2024 Jan 29;14(3):436. doi: 10.3390/ani14030436 (PMC10854788; doi:10.3390/ani14030436)
Supplement: Supplementary file 1 [file animals-14-00436-s001.zip › animals-2826740-supplementary.xlsx]

## Sheet: Sheet1
Species	ID	WRC Reference	Province	Municipality	Sex	Clinical information	Necropsy date	Year	PCR Result	Test date and tissue results (K: kidney; Li: liver; L: Lung; B: Brain)
Neogale vison	65	TF/2023/616	Barcelona	Navàs	F	Euthanized	2023-03-13	2023	NEG	0619 negative K
Neogale vison	69		Girona	Unknown	M	Euthanized	2023-03-13	2023	NEG	0619 negative K
Neogale vison	70		Girona	Unknown	M	Euthanized	2023-03-13	2023	NEG	0619 negative K
Neogale vison	76		Girona	Unknown	F	Euthanized	2023-03-13	2023	NEG	0619 negative K
Neogale vison	80		Girona	Unknown	M	Euthanized	2023-03-13	2023	NEG	0619 negative K
Neogale vison	86		Girona	Unknown	F	Euthanized	2023-03-13	2023	NEG	0619 negative K
Neogale vison	87		Girona	Unknown	M	Euthanized	2023-03-13	2023	NEG	0619 negative K
Neogale vison	114		Barcelona	Santa Maria de Merlés	M	Euthanized	2023-04-03	2023	NEG	0621 negative Li
Neogale vison	116		Barcelona	Santa Maria de Merlés	M	Euthanized	2023-04-03	2023	POS	0621 positive Li
Neogale vison	119		Barcelona	Santa Maria de Merlés	M	Euthanized	2023-04-03	2023	NEG	0619 negative K
Neogale vison	121		Barcelona	Santa Maria de Merlés	M	Euthanized	2023-04-03	2023	NEG	0620 negative K
Neogale vison	123		Barcelona	Santa Maria de Merlés	M	Euthanized	2023-04-03	2023	NEG	0621 negative Li
Neogale vison	124		Barcelona	Santa Maria de Merlés	F	Euthanized	2023-04-03	2023	NEG	0620 negative K
Neogale vison	125		Barcelona	Santa Maria de Merlés	M	Euthanized	2023-04-03	2023	NEG	0620 negative K
Neogale vison	127		Barcelona	Santa Maria de Merlés	M	Euthanized	2023-04-03	2023	NEG	0621 negative Li
Neogale vison	128		Barcelona	Santa Maria de Merlés	M	Euthanized	2023-04-03	2023	NEG	0615 negative K
Neogale vison	129		Barcelona	Santa Maria de Merlés	F	Euthanized	2023-04-03	2023	NEG	0621 negative Li
Neogale vison	131		Barcelona	Santa Maria de Merlés	M	Euthanized	2023-04-03	2023	NEG	0620 negative K
Neogale vison	132		Barcelona	Santa Maria de Merlés	F	Euthanized	2023-04-03	2023	NEG	0621 negative Li
Neogale vison	136		Barcelona	Santa Maria de Merlés	M	Euthanized	2023-04-03	2023	NEG	0615 negative K
Neogale vison	138		Barcelona	Santa Maria de Merlés	M	Euthanized	2023-04-03	2023	NEG	0620 negative K
Neogale vison	141		Barcelona	Santa Maria de Merlés	F	Euthanized	2023-04-03	2023	NEG	0620 negative K
Vulpes vulpes	142	TF/2022/161	Barcelona	Monistrol de Calders	F	Trauma (Hit by car)	2022-06-08	2022	NEG	0630 negative L
Lutra lutra	143	AE/22/2269	Girona	Esponellà	F	Trauma (Hit by car)	2022-11-21	2022	NEG	0630 negative L
Lutra lutra	145	TF/2023/268	Girona	Camprodon	M	Trauma (Hit by car)	2023-02-20	2023	NEG	0630 negative L
Meles meles	146	TF/2021/2715	Barcelona	Viladecavalls	M	Natural disease	2021-05-12	2021	NEG	0630 negative L
Meles meles	148	TF/2022/567	Tarragona	Selva del Camp, la	Unknown	Trauma (Hit by car)	2022-03-08 12:10:09	2022	POS	0630 positive L
Meles meles	149	TF/2022/6649	Barcelona	Sant Agustí de Lluçanès	M	Neurological signs and penumonia (Distemper)	2022-06-23	2022	POS	0615 positive K (weak)	0714positive L
Meles meles	150	TF/2022/12397	Barcelona	Roca del Vallès, la	F	Trauma (Hit by car)	2022-08-07	2022	NEG	0630 negative L
Meles meles	151	TF/2022/12518	Barcelona	Mediona	F	Neurological signs and penumonia (Distemper)	2022-08-09	2022	POS	0630 positive L
Meles meles	153	VL/22/15475	Girona	Vall d'en Bas, la	F	Trauma (Hit by car)	2022-08-15	2022	NEG	0630 negative L
Meles meles	154	TF/2022/15788	Girona	Montagut i Oix	M	Trauma (Hit by car)	2022-05-03	2022	NEG	0630 negative L
Meles meles	155	TF/2022/16074	Lleida	Prullans	Unknown	Trauma (Hit by car)	2022-10-06 15:17:16	2022	POS	0630 positive L
Meles meles	156	TF/2022/16727	Tarragona	Vendrell, el	Unknown	Trauma (Hit by car)	2022-11-24 13:15:13	2022	NEG	0630 negative L
Meles meles	157	TF/2022/17086	Barcelona	Barberà del Vallès	Unknown	Trauma (Hit by car)	2022-12-18 17:24:17	2022	NEG	0630 negative L
Meles meles	158	TF/2023/19	Barcelona	Castellar del Vallès	F	Trauma	2023-01-08 19:30:52	2023	NEG	0630 negative L
Meles meles	160	TF/2023/495	Barcelona	Sant Pere de Vilamajor	M	Trauma	2023-02-26 19:17:22	2023	NEG	0630 negative L
Vulpes vulpes	164	TF/2021/1840	Barcelona	Súria	Unknown	Pale organs (Distemper)	2021-05-01 19:41:54	2021	POS	0615 positive K
Vulpes vulpes	165	TF/2021/1927	Barcelona	Torrelles de Llobregat	M	Neurological signs	2021-04-24 17:20:53	2021	NEG	0630 negative L
Vulpes vulpes	166	TF/2022/785	Girona	Rabós	Unknown	Pneumonia and hepatitis (Distemper)	2022-03-19 14:58:29	2022	POS	0615 positive K
Vulpes vulpes	167	TF/2021/821	Barcelona	Granera	F	Natural disease (pneumonia)	2021-02-04	2021	NEG	0630 negative L
Vulpes vulpes	169	TF/2021/2208	Girona	Darnius	Unknown	Trauma and cachexia	2021-05-01 19:41:54	2021	NEG	0620 negative K	0630 negative L
Vulpes vulpes	170	TF/2022/11710	Barcelona	Santa Maria de Merlès	Unknown	Sarcoptic mange and pneumonia	2022-07-30 18:22:17	2022	NEG	0630 negative L
Vulpes vulpes	171	TF/2022/14585	Lleida	Bellver de Cerdanya	Unknown	Pneumonia (Distemper)	2022-08-18 12:44:18	2022	POS	0615 positive K	0714 negative L
Vulpes vulpes	172	TF/2022/15401	Barcelona	Sant Martí d'Albars	Unknown	Unknown or undetermined	2022-09-05 20:03:37	2022	NEG	0630 negative L
Vulpes vulpes	173	TF-15695	Barcelona	Santa Perpètua de Mogoda	Unknown	Sarcoptic mange	2022-09-17 13:33:09	2022	NEG	0630 negative L
Vulpes vulpes	174	TF/2023/94	Barcelona	Òdena	Unknown	Neurological signs and penumonia (Distemper)	2023-01-16 19:04:13	2023	POS	0615 negative K	0621 positive L&B
Vulpes vulpes	175	TF/2022/1603	Barcelona	Santa Maria de Miralles	Unknown	Unknown or undetermined	2022-04-28 13:49:41	2022	POS	0630 positive L
Vulpes vulpes	176	TF/2023/210	Girona	Vidreres	Unknown	Neurological signs and penumonia (Distemper)	2023-01-31 14:44:50	2023	POS	0615 positive K(weak)	0714 negative L
Vulpes vulpes	177	TF/2022/215	Barcelona	Navàs	M	Neurological signs and penumonia (Distemper)	2022-03-07	2022	POS	0630 positive L
Meles meles	178	TF/2022/16473	Barcelona	Sabadell	Unknown	Gunshot	2022-11-06 19:03:27	2022	NEG	0607 Realtime Negative	0630 negative L
Meles meles	179	TF/2022/16727	Tarragona	Vendrell, el	Unknown	Trauma (Hit by car)	2022-11-24 13:15:13	2022	NEG	0607 Realtime Negative	0630 negative L
Vulpes vulpes	180	TF/2023/1155	Tarragona	Barberrà de la Conca	F	Pneumonia (Distemper)	2023-04-14	2023	POS	0714 positive L
Vulpes vulpes	181	TF/2023/6249	Barcelona	Vilanova de Sau	F	Trauma (Hit by car)	2023-06-29	2023	POS	0714 positive L
Vulpes vulpes	182	TF/2023/6251	Barcelona	Tavèrnoles	M	Trauma (Hit by car)	2023-06-29	2023	POS	0714 positive L
Vulpes vulpes	183	TF/2023/1993	Girona	Fogars de la Selva	M	Trauma (Hit by car)	2023-05-10	2023	NEG	0714 negative L
Vulpes vulpes	184	TF/2023/4614	Barcelona	Moià	M	Conjunctivitis and neurological signs (Distemper)	2023-06-19	2023	POS	0721 Positive L
Vulpes vulpes	185	TF/2023/6252	Barcelona	Vilanova de Sau	Unknown	Trauma	2023-06-29	2023	NEG	0720 negative L
Vulpes vulpes	186	TF/2019/512	Barcelona	Puig-Reig	F	Trauma and pneumonia	2019-02-24	2019	NEG	0721 negative L
Vulpes vulpes	187	TF/2019/37	Barcelona	Comarca Bages	F	Neurological signs and pneumonia	2019-01-14	2019	NEG	0720 negative L
Vulpes vulpes	188	TF/2019/1510	Barcelona	Begues	F	Diarrhea	2019-05-13	2019	NEG	0721 negative Li
Vulpes vulpes	189	TF/2019/14092	Barcelona	Manresa	Unknown	Trauma (Ataxia)	2019-09-06	2019	NEG	0720 negative L
Vulpes vulpes	190	TF/2019/13950	Barcelona	Masies de Roda	M	Trauma (Hidlimb paralysis)	2019-09-03	2019	NEG	0721 negative L
Vulpes vulpes	191	TF/2019/1132	Barcelona	Rellinars	M	Natural disease (pneumonia)	2019-04-22	2019	NEG	0720 negative L
Vulpes vulpes	192	TF/2019/13635	Barcelona	Fogars de Monclús	M	Trauma (Hit by car)	2019-08-23	2019	NEG	0721 negative L
Vulpes vulpes	193	TF/2020/515	Barcelona	La Guixa	M	Neurological signs and pneumonia	2020-02-11	2020	POS	0721 Positive L
Vulpes vulpes	194	TF/2020/516	Barcelona	Vic	M	Neurologial signs (Toxoplasmosis)	2020-02-09	2020	POS	0721 Positive L
Lutra lutra	199	AE191808	Girona	Pont de Molins	M	Trauma (Hit by car)	2019-08-27	2019	NEG	0722 negative L
Lutra lutra	200	AE192048	Girona	Castelló d'Empúries	Unknown	Trauma (Hit by car)	2019-10-30	2019	NEG	0722 negative L
Lutra lutra	201	vl/2019/3784	Lleida	La Granja d'Escarp	Unknown	Trauma (Hit by car)	2019-10-24	2019	NEG	0722 negative L
Lutra lutra	202	vl/2019/3826	Lleida	Maials	Unknown	Trauma (Hit by car)	2019-11-06	2019	NEG	0722 negative L
Lutra lutra	203	TF/2019/15669	Girona	Perelada	Unknown	Trauma (Hit by car)	2019-12-22	2019	NEG	0722 negative L
Lutra lutra	204	TF/2019/9794	Girona	Bellcaire de l'Empordà	Unknown	Trauma (Hit by car)	2019-07-16	2019	NEG	0722 negative L
Lutra lutra	205	TF/2019/13972	Barcelona	Santa maria de Merlès	F	Natural disease	2019-09-03	2019	NEG	0722 negative L
Lutra lutra	206	AE/20/106	Girona	Fortià	Unknown	Trauma (Hit by car)	2020-03-05	2020	NEG	0719 negative L
Lutra lutra	207	TF/2020/539	Barcelona	Súria	Unknown	Trauma (Hit by car)	2020-02-11	2020	NEG	0722 negative L
Lutra lutra	208	TF/2020/281	Girona	Sils	Unknown	Unknown or undetermined	2020-01-22	2020	NEG	0722 negative L
Lutra lutra	209	vl/2020/60	Lleida	Les Valls de Valira	Unknown	Trauma (Hit by car)	2019-12-13	2020	NEG	0719 negative L
Lutra lutra	210	TF/2023/84	Girona	Guils de Cerdanya	F	Trauma (Hit by car)	2023-03-16	2023	NEG	0719 negative L
Lutra lutra	211	TF/2023/367	Barcelona	Tagamanent	M	Trauma (Hit by car)	2023-03-16	2023	NEG	0719 negative L
Lutra lutra	212	TF/2023/1491	Girona	Cornellà de Terri	Unknown	Trauma (Hit by car)	2023-05-05	2023	NEG	0722 negative B
Lutra lutra	213	TF/2023/3351	Lleida	Sidamon	Unknown	Trauma (Hit by car)	2023-07-14	2023	NEG	0722 negative L
Lutra lutra	214	TF/2023/3352	Lleida	Sidamon	Unknown	Trauma (Hit by car)	2023-07-14	2023	NEG	0722 negative L
Lutra lutra	215	TF/2023/3353	Lleida	Sidamon	Unknown	Trauma (Hit by car)	2023-07-14	2023	NEG	0722 negative L
Lutra lutra	216	TF/2023/3354	Lleida	Corbins	Unknown	Trauma (Hit by car)	2023-07-14	2023	NEG	0722 negative L
Lutra lutra	217	TF/2023/3355	Lleida	Térmens	Unknown	Trauma (Hit by car)	2023-07-14	2023	NEG	0722 negative L
Lutra lutra	218	TF/2023/363	Girona	Bellcaire de l'Empordà	Unknown	Trauma (Hit by car)	2023-03-27	2023	NEG	0722 negative L
Lutra lutra	219	TF/2023/545	Girona	Olot	M	Trauma (Hit by car)	2023-03-27	2023	NEG	0722 negative L
Lutra lutra	220	TF/2023/862	Barcelona	Bagà	M	Trauma (Hit by car)	2023-03-31	2023	NEG	0722 negative L
